# Supplementary material for: Haliskia peterseni, a new anhanguerian pterosaur from the late Early Cretaceous of Australia
Source: Sci Rep. 2024 Jun 12;14:11789. doi: 10.1038/s41598-024-60889-8 (PMC11169243; doi:10.1038/s41598-024-60889-8)
Supplement: Supplementary file 3 — Supplementary Information 3. [file 41598_2024_60889_MOESM3_ESM.nex]

#NEXUS
[written Thu Feb 01 18:15:54 AEST 2024 by Mesquite  version 3.61 (build 927) at DESKTOP-7142UEU/10.0.0.8]

BEGIN TAXA;
	TITLE Taxa;
	DIMENSIONS NTAX=76;
	TAXLABELS
		Ornithosuchus_woodwardi Herrerasaurus_ischigualastensis Scleromochlus_taylori Anurognathus_ammoni Rhamphorhynchus_muensteri Darwinopterus_linglongtaensis Darwinopterus_robustodens Kunpengopterus_sinensis Pterodactylus_antiquus Nyctosaurus_gracilis Muzquizopteryx_coahuilensis Pteranodon_longiceps Tethydraco_regalis Dsungaripterus_weii Noripterus_parvus Keresdrakon_vilsoni Tupuxuara_leonardii Thalassodromeus_sethi Aymberedactylus_cearensis Tupandactylus_imperator Caiuajara_dobruski Europejara_olcadesorum Tapejara_wellnhoferi Sinopterus_dongi Huaxiapterus_corollatus Huaxiapterus_benxiensis Eopteranodon_lii Chaoyangopterus_zhangi Shenzhoupterus_chaoyangensis Jidapterus_edentus Quetzalcoatlus_sp. Zhejiangopterus_linhaiensis Azhdarcho_lancicollis Ikrandraco_avatar Lonchodraco_giganteus Haopterus_gracilis Hongshanopterus_lacustris Nurhachius_ignaciobritoi Nurhachius_luei Liaoxipterus_brachyognathus Istiodactylus_latidens Istiodactylus_sinensis Zhenyuanopterus_longirostris Boreopterus_giganticus Boreopterus_cuiae Ornithocheirus_simus Targaryendraco_wiedenrothi Aussiedraco_molnari Barbosania_gracilirostris Cimoliopterus_cuvieri Cimoliopterus_dunni Aetodactylus_halli Camposipterus_nasutus Hamipterus_tianshanensis Iberodactylus_andreui Anhanguera_AMNH_22555 Anhanguera_blittersdorffi Anhanguera_piscator Liaoningopterus_gui Cearadactylus_atrox Maaradactylus_kellneri Guidraco_venator Ludodactylus_sibbicki Caulkicephalus_trimicrodon Ferrodraco_lentoni Mythunga_camara Tropeognathus_mesembrinus Siroccopteryx_moroccensis Aerodraco_sedgwickii Coloborhynchus_clavirostris Uktenadactylus_wadleighi Uktenadactylus_rodriguesae Nicorhynchus_capito Nicorhynchus_fluviferox KK_F1426 Thapunngaka_shawi 
	;

END;


BEGIN CHARACTERS;
	TITLE  Character_Matrix;
	DIMENSIONS  NCHAR=179;
	FORMAT DATATYPE = STANDARD RESPECTCASE GAP = - MISSING = ? SYMBOLS = "  0 1 2 3 4 5 6 7";
	MATRIX
	Ornithosuchus_woodwardi          000000200000100000000001000000-?0000--00--0????0100---000000000000--0-000000??00?0?-?-?00?0000--0000--00000????00000000000010000?00000000000000000000000000000000000000000000000000
	Herrerasaurus_ischigualastensis  000010000000000000000001000000-?0000--00--0????0100---000000000000--0-000000??00?0?-?-?0000000--0000--00000????00000000000010000000000000000000000000000000000000000000000000000020
	Scleromochlus_taylori            000010000000000000000?2?00?000-?0000--00--0????0100---00001?020??0--0-00??????0??0?-?-?000?00???0000--0000???????0??00?00?000??00?00???00??0000??0?000???00??0???00???00?00000000??
	Anurognathus_ammoni              000000100000000001001021000000-?0100--00--0????0110---000110010??0--0-000000??0??0?-?-?0100000--0000--00000????000000010100100000000???0???01000?0???0??0110?1000000??10011222?0011
	Rhamphorhynchus_muensteri        110010000001100111000000120000-?0000--00--0????0100---000000021000--0-000000??00?0?-?-?1001220--0100--00001????000000010000100000000000000000100000100011110020001100?1001222221012
	Darwinopterus_linglongtaensis    1011000000011??????00?001?0000-?000?2000000????00-1010100010021?00--0-00?00???0??0?-?-????1?????00?0--00000????0000000120000000?0000???101?001?0?00?000?1110?100?110??1003111111022
	Darwinopterus_robustodens        101100?00?011??????00?001?0000-?000?2000000????00-1010?00010021?00--0-00?00???0??0?-?-????1?????00?0--00000????0000000120000000?0000???1???001?0?00??0??111??100?110??100311111102?
	Kunpengopterus_sinensis          10111000000?1131011000001100?0--0000------0---?00-1000100010021??0--0-00?0????0??00-?-??0?1210--0010--?0000000?0000000120000000?000000010100010000?1000?1110010??110??1002111121022
	Pterodactylus_antiquus           1010000000011??0???00000100000-?0000--00--0????00-1001000010031?00--0-10?000??0??0?-?-????1200--0000--00000????0000000120001000000000002110010000001000121100500?2100?1003122222020
	Nyctosaurus_gracilis             101010000001101001?00010220000-?0000--00--0????00-?????00011021100--1200?000??0??0?-?-?101132---0000--140--????--0--0010000-------0011?110111000?00100013110130?03111221232222?20??
	Muzquizopteryx_coahuilensis      ?01010?000011???????0??0?????????00???????0????00-?????0001?021?00--1200?????????0?-?-?????????????0???40--??????0??0010000-------?0???11011????1????????11??30???11??21????????1??
	Pteranodon_longiceps             101000200001113023100010220000-?0000--00--0????00-112?0000110231012311001000??0??0?-?-?101132---0000--040--????--0--0010000-------0011111011101110120001211014111311122023222232020
	Tethydraco_regalis               ???????????????????????????????????????????????????????????????????????????????????-?-?????????????????????????????????????????????????????????????????????014111??????????????????
	Dsungaripterus_weii              101000010111104102100000120000-?10011100000????10-?---0000100211012211011101??0??0?-?-?1011220--0000--1110-????--0--0110000-000000001111100110?000???0?2210??5?0031001??131222?2120
	Noripterus_parvus                1010000101111??????00000120000-?10011100000????10-?---000010021?01221101?10???0??0?-?-??0?1220--0000--?110-????--0--0110000-00000000?11??0??????????????????????0??0?1?????????????
	Keresdrakon_vilsoni              1010???????????????000???20000--00?????000?---?000?????????????????????????0??0?-0--?-????1220--000100?40-----?--0--0010000-------00?111100??????002001????0152????????????????????
	Tupuxuara_leonardii              101100200203105102100000120000-?00013400000????00-?????001100221012711011003??0??0?-?-?101132---000113140--????--0--0010000-------0011111001???00002001?21001520131001?01313???2???
	Thalassodromeus_sethi            1011002002031?6102100000120000-?00013400000????00-11100001100221012711011003??0??0?-?-?1011?2---000113140--????--0--0010000-------00???????????????????????????????????????????????
	Aymberedactylus_cearensis        ???????????????????000???2?1???????????????????????????????????????????????????????-?-????122---00011?140--????--0???010000-------0????????????????????????????????????????????????
	Tupandactylus_imperator          1011002002031??????10?211201?0-?00013310000????00-??????0110?22?01221101?????????0?-?-????122-??100112?40--????--0--0010000-------00???????????????????????????????????????????????
	Caiuajara_dobruski               1011002002031??????10021120110-?0001331000?????00-???????1?00220?12211011010??1??0?-?-???1122---100112140--????--0--0010000-------00?1111000?0?00002?01?21?11520?31??120???????????
	Europejara_olcadesorum           ??????2???031???????0?????0????????????????????0?????????????220?12???0????????????-?-?1?112?---100112?40--????--0??0010000-------00???????????????????????????????????????????????
	Tapejara_wellnhoferi             101100200203102????10021120110-?00013300000????00-?????101100220012211011010??1??0?-?-?101122---100112140--????--0--0010000-------00?1111000?0?00002001?2101152003100120?31????2120
	Sinopterus_dongi                 1011002002031??????10020120110-?00013300001????00-1100010110022?11211101?0????1??0?-?-????122---100110140--????--0--0010000-------00?1?11000???0000200??211?152??310??20?31222321??
	Huaxiapterus_corollatus          101????????????????1002?1201?0-?00013301001????00-??????????0?????????????????1??0?-?-????1?2-??100110?40--????--0--0010000-------00?1?11??0???000???0??211??5???3???????31322321??
	Huaxiapterus_benxiensis          1011002002031??????10?2?1201?0-?00013301001????00-???????110022??1211101??????1??0?-?-????122-??100110?40--????--0--0010000-------00?1?11??0????????????2????????3????20?31222?2120
	Eopteranodon_lii                 101??0???2?????????10?2?12?110-?00013300??1????00-?????????????????????????????????-?-????1?2-??0001???40--????--0??0010000-------00????????????????????21???5???2???????3?222?2???
	Chaoyangopterus_zhangi           101??1?0???????????00?101200?0-?00????00--?????00-???????????????1????????????0??0?-?-????1?2-??0000--?40--????--0??0010000-------00?102110????000???10?200??????310??20?31322?21?0
	Shenzhoupterus_chaoyangensis     1010012002031??????00?101200?0-?00115500000????00-?????0??2???2?01241101??????0??0?-?-????122-??0000--?40--????--0??0010000-------00?1021??????0?0???1??200??5???310?????31222321??
	Jidapterus_edentus               101????????????????0001?120000-?001???00--?????00-???????????????????????????????0?-?-????132---0000--140--????--0--0010000-------00?1?2110??????0???1??200??5?0?310?????3122232120
	Quetzalcoatlus_sp.               10100020020????????00000120000-?00014?00--?????00-0---000010??210?????????00??0??0?-?-?10?132---0000--140--????--0--0010000-------0011031221?0?00002010?20?015200310?1???41322?2?20
	Zhejiangopterus_linhaiensis      10100020020?1??????00?00120000-?0000--00--0????00-0---0000100?2?00--0-01??0???0??0?-?-????1?2-??0000--?40--????--0--0010000-------001??31221?0?000???10?200??5???310??20?413???2???
	Azhdarcho_lancicollis            ???????????????????00????2??0???0?????0?--??????0-?????????????1??????????0??????0?-?-???????-????0????40--??????0??0010000-------0011031221???????????????015?0???????????????????
	Ikrandraco_avatar                10100000000110????100?00110000--0000--00--0---?00-11001?01000311?0--0-00?001??0?-0?-?-?1011200??001112?0000--??000??00100101000100001111101?????????????2????41??221?2201??2???????
	Lonchodraco_giganteus            1??????????????????000???1?000--0?????0000?---????????????????????????????01????-0?-?-????1?00?0?011?0???00--0??00000012010100010010???????????????????????????????????????????????
	Haopterus_gracilis               1010???????????????0000?110000--0000-?0?--?---?00-?????0????????????????????????-0?-?-???11210???010--02000--??000000011010100010000???11??????111?1?0?22???04???2?1?????3?222???20
	Hongshanopterus_lacustris        ?????????????03011000???11?000--0?????0?--?---?0???????????????1??????00??01??00-0?-?-?101?????????????2000--???00000010020000010?001?11101????????????????????????????????????????
	Nurhachius_ignaciobritoi         10110020?1031??????00001110000--0000--00--0---?00-1?10?01121032000--0?000003??0?-1?-?-??0?1210000010--?3000--??00000001002000111000011111011???111020002211?041??221?2??131222?21??
	Nurhachius_luei                  10110020010310?????000011100???-0000--0---0---?00-?????0?12?032?00--??00?0?3????010-??????1210100010--?3000000?000000010020001110000?11?101????????????????????????????????????????
	Liaoxipterus_brachyognathus      ????????????????????01???0????????????????????????????????????????????????????????????????1100??00?????3?00????00000?010020000010?0????????????????????????????????????????????????
	Istiodactylus_latidens           1011000111111??????00101000000--0000--00--0---?00-1110?011211330?0--0-001?0???0?-0?-?-??011100??0010--?3000--??000000010021000010000?111?011???111020002?1?10411??2112?????????????
	Istiodactylus_sinensis           1011000111111??????00?01000000--0000--00--0---?00-?????011211330?0--0-00?003??0?-0?-?-????11?0??0010--?3000--??0000000100210000100001??11??1???1?1???0??21???4???221????131222??1??
	Zhenyuanopterus_longirostris     1010002001011??????00?002?00?0-?00014?00000---?00-1?00?0?101?22??0--1000?0????0??00-??????13????0000--?0012000?000?000101002100?0000?11110111001?1??????211??41??22????0?3122222120
	Boreopterus_giganticus           1010102001011??????00?002?00?0-?0000------0---??0-??????110??32???????????????0??00-??????1?????0000--?0012000?000?000101002100??000???????????????????????????????????????????????
	Boreopterus_cuiae                1010??200??????????00?002?00?0-?0000------0---?0??????????0??32???????????????0??00-??????13???0000??-?0012000?000?000?01002100?0000???????????????????????????????????????????????
	Ornithocheirus_simus             10??????????????????00???00000--0???????????0?????????????????????????????0????0000-?0???????????????????0?0000?1?000010000?1??010?0???????????????????????????????????????????????
	Targaryendraco_wiedenrothi       ????????????????????01??????????????????????????????????????????????????????????????????????01110010--00???????11?10?010000?1000100????????????????????????????????????????????????
	Aussiedraco_molnari              ????????????????????01????????????????????????????????????????????????????????????????????1?0111?000--?0??????????11?01?????????100????????????????????????????????????????????????
	Barbosania_gracilirostris        1010?0?0?0?????????001001000?0--0000------0---?00-1????0?????21??0----00?0???????1000?0???120??10000--?0011000?111000010000210001000???????1???1?1???00?21???41??22???201??????2???
	Cimoliopterus_cuvieri            1???????????????????01???01000--0??1?20000?0000???????????????????????????0100?00100000????????????????0???0000?1?1100??????????1000???????????????????????????????????????????????
	Cimoliopterus_dunni              1???????????????????01???01000-?0??1?20000????0???????????????????????????0100?0?1??0?0????????????????0??????0?1?1100??????????1000???????????????????????????????????????????????
	Aetodactylus_halli               ????????????????????01?????????????0------????????????????????????????????????????????????12010000?0--00???????01011?000000?1???100????????????????????????????????????????????????
	Camposipterus_nasutus            1???????????????????01???01000--0??0------????????????????????????????????0100?00100000????????????????0???0000?101100??????????1000???????????????????????????????????????????????
	Hamipterus_tianshanensis         10100020000?1011011000001000010100012100110000000-?????001010211?0--0-001001000001000001011200200010--1001100000110000100002100010001111101????1?????00????10410022?12?0???????????
	Iberodactylus_andreui            ????????????????????00???00001010??1?10011?0000???????????????????????????0100?00100000????????????????0???000??1?000010000?1??010?0???????????????????????????????????????????????
	Anhanguera_AMNH_22555            101010200001101001100010100001?100010200000?00100-1100101011021101001000100110000100000101??????00?1?10001?0010?1100101000021??010001111101?1??21112100????104110?21?2??1??????????
	Anhanguera_blittersdorffi        1010102000011010011000101000010100010200000000100-?????01011021101001000100110000100000101???????00101?001?001??11001010000210001000???????????????????????????????????????????????
	Anhanguera_piscator              1010102000011?1????000101000010100010200000000100-1100101011021101001000100???0?0100000101120???0001010001100100110010100002100010001111101?10121112100221110411022112??1??????2120
	Liaoningopterus_gui              101?0?2000011???????0????000010?00?1020000?000???????????0110211??????????01??0??100000?????0?????01010001100??011001010000210001000111?1??????????????????????????????????????????
	Cearadactylus_atrox              10100??0010?101????0?0101000010100?1020000????1?????00??1011?211??????????011000010000010?1200200000--0001100100110010100002100010?0???????????????????????????????????????????????
	Maaradactylus_kellneri           101?0?2001011???????00?0?000010100?1020000?1001?0?1??????0110211?1????????0110000100000?????0??????101000110010?110010100002100010?0???????????????????????????????????????????????
	Guidraco_venator                 10?0000000011??????00?1010000???000???00000????00-?????0?0010211?1161100?00???0??100?0??0?120???000?--?0011?0??011001010000210001001?1111??????????????????????????????????????????
	Ludodactylus_sibbicki            10100000000110?????00?1010000???000???00000????00-1100101001021101161100?001?00??100000??1120??1000101?0011?0?0011001010000210001001???????????????????????????????????????????????
	Caulkicephalus_trimicrodon       10????0??0??????????001??00001?10??102000000?01??????????????????11611????011??00100000?0??????????????00???010?110010???0??????10?????????????????????????????????????????????????
	Ferrodraco_lentoni               1??????????????????000???00000--0??102000001000???????????????????????????0100000100000???1?0000000101?0?10?000011000010000110001100?11??????????????????????????22112???3?????????
	Mythunga_camara                  101????????????????00?????????????????????????????????????????????????????????????????????1????????????0?1???????????01000011000110????????????????????????????????????????????????
	Tropeognathus_mesembrinus        1010002000011010011000?01000010000010200000100000-?????010010211010010001002010001000001011100000001010001?000001?000010000110001000?1111011????11???002???????10?211??????????????
	Siroccopteryx_moroccensis        ????????????????????00???00001000??1??0000?1000???????????????????????????02?1?00110000????????????????0??00000?110000100001?0001000???????????????????????????????????????????????
	Aerodraco_sedgwickii             ????????????????????0????00001210?????0000??00????????????????????????????01?0?00110000????????????????????0111?110000??????????1000???????????????????????????????????????????????
	Coloborhynchus_clavirostris      ????????????????????00???00001210?????0000?1000???????????????????????????01?0?00110000????????????????0???1111?110000??00??????1000???????????????????????????????????????????????
	Uktenadactylus_wadleighi         ????????????????????00???00001210?????0000?0110???????????????????????????01?0?01110001????????????????0???1111?110000??00??????1000???????????????????????????????????????????????
	Uktenadactylus_rodriguesae       ????????????????????0????00?012?0????????0????0?????????????????????????????????1110001???????????????????????1???0??0???????????00????????????????????????????????????????????????
	Nicorhynchus_capito              ????????????????????0????00??12?0???????00?0110????????????????????????????1???1011111?????????????????????1111???0??0??????????100????????????????????????????????????????????????
	Nicorhynchus_fluviferox          ????????????????????0????00??12?0???????00?11?0????????????????????????????????10111110????????????????????1??1???0??0????????????0????????????????????????????????????????????????
	KK_F1426                         1???????????????????00???000?0--0??1020000?1000????????????????1??????????????????????????110???00??0??0??10???????0?01000010000110????????????21111100?????????????????13????2????
	Thapunngaka_shawi                ????????????????????0?????????????????????????????????????????????????????????????????????1?0????00101?0??????10?0?0?0??????????110????????????????????????????????????????????????

;

END;
BEGIN ASSUMPTIONS;
	TYPESET * UNTITLED   =  unord:  1- 179;

END;

BEGIN MESQUITECHARMODELS;
	ProbModelSet * UNTITLED   =  'Mk1 (est.)':  1- 179;
END;

Begin MESQUITE;
		MESQUITESCRIPTVERSION 2;
		TITLE AUTO;
		tell ProjectCoordinator;
		timeSaved 1706775355056;
		getEmployee #mesquite.minimal.ManageTaxa.ManageTaxa;
		tell It;
			setID 0 6735016866639753658;
		endTell;
		getEmployee #mesquite.charMatrices.ManageCharacters.ManageCharacters;
		tell It;
			setID 0 2231016381778817459;
			mqVersion 361;
			checksumv 0 3 772885260 null  getNumChars 179 numChars 179 getNumTaxa 76 numTaxa 76   short true   bits 255   states 255   sumSquaresStatesOnly 101908.0 sumSquares 101908.0 longCompressibleToShort false usingShortMatrix true   NumFiles 1 NumMatrices 1;
			mqVersion;
		endTell;
		getWindow;
		tell It;
			suppress;
			setResourcesState false false 100;
			setPopoutState 300;
			setExplanationSize 0;
			setAnnotationSize 0;
			setFontIncAnnot 0;
			setFontIncExp 0;
			setSize 700 464;
			setLocation 8 8;
			setFont SanSerif;
			setFontSize 10;
			getToolPalette;
			tell It;
			endTell;
			desuppress;
		endTell;
		getEmployee  #mesquite.charMatrices.BasicDataWindowCoord.BasicDataWindowCoord;
		tell It;
			showDataWindow #2231016381778817459 #mesquite.charMatrices.BasicDataWindowMaker.BasicDataWindowMaker;
			tell It;
				getWindow;
				tell It;
					setExplanationSize 30;
					setAnnotationSize 20;
					setFontIncAnnot 0;
					setFontIncExp 0;
					setSize 600 392;
					setLocation 8 8;
					setFont SanSerif;
					setFontSize 10;
					getToolPalette;
					tell It;
						setTool mesquite.charMatrices.BasicDataWindowMaker.BasicDataWindow.ibeam;
					endTell;
					setActive;
					setTool mesquite.charMatrices.BasicDataWindowMaker.BasicDataWindow.ibeam;
					colorCells  #mesquite.charMatrices.NoColor.NoColor;
					colorRowNames  #mesquite.charMatrices.TaxonGroupColor.TaxonGroupColor;
					colorColumnNames  #mesquite.charMatrices.CharGroupColor.CharGroupColor;
					colorText  #mesquite.charMatrices.NoColor.NoColor;
					setBackground White;
					toggleShowNames on;
					toggleShowTaxonNames on;
					toggleTight off;
					toggleThinRows off;
					toggleShowChanges on;
					toggleSeparateLines off;
					toggleShowStates on;
					toggleReduceCellBorders off;
					toggleAutoWCharNames on;
					toggleAutoTaxonNames off;
					toggleShowDefaultCharNames off;
					toggleConstrainCW on;
					toggleBirdsEye off;
					toggleShowPaleGrid off;
					toggleShowPaleCellColors off;
					toggleShowPaleExcluded off;
					togglePaleInapplicable on;
					togglePaleMissing off;
					toggleShowBoldCellText off;
					toggleAllowAutosize on;
					toggleColorsPanel off;
					toggleDiagonal on;
					setDiagonalHeight 80;
					toggleLinkedScrolling on;
					toggleScrollLinkedTables off;
				endTell;
				showWindow;
				getWindow;
				tell It;
					forceAutosize;
				endTell;
				getEmployee #mesquite.charMatrices.AlterData.AlterData;
				tell It;
					toggleBySubmenus off;
				endTell;
				getEmployee #mesquite.charMatrices.ColorByState.ColorByState;
				tell It;
					setStateLimit 9;
					toggleUniformMaximum on;
				endTell;
				getEmployee #mesquite.charMatrices.ColorCells.ColorCells;
				tell It;
					setColor Red;
					removeColor off;
				endTell;
				getEmployee #mesquite.categ.StateNamesStrip.StateNamesStrip;
				tell It;
					showStrip off;
				endTell;
				getEmployee #mesquite.charMatrices.AnnotPanel.AnnotPanel;
				tell It;
					togglePanel off;
				endTell;
				getEmployee #mesquite.charMatrices.CharReferenceStrip.CharReferenceStrip;
				tell It;
					showStrip off;
				endTell;
				getEmployee #mesquite.charMatrices.QuickKeySelector.QuickKeySelector;
				tell It;
					autotabOff;
				endTell;
				getEmployee #mesquite.charMatrices.SelSummaryStrip.SelSummaryStrip;
				tell It;
					showStrip off;
				endTell;
				getEmployee #mesquite.categ.SmallStateNamesEditor.SmallStateNamesEditor;
				tell It;
					panelOpen true;
				endTell;
			endTell;
		endTell;
		endTell;
end;
